# Supplementary material for: Systematic Insight of Resveratrol Activated SIRT1 Interactome through Proximity Labeling Strategy
Source: Antioxidants (Basel). 2022 Nov 25;11(12):2330. doi: 10.3390/antiox11122330 (PMC9774693; doi:10.3390/antiox11122330)
Supplement: Supplementary file 1 [file antioxidants-11-02330-s001.zip]

Archive with 4 entries (4 files):
- Supplementary S1.xlsx
- Supplementary S2.xlsx
- Supplementary S3.xlsx
- Fig. S1.pptx
