# Supplementary material for: Systematic Insight of Resveratrol Activated SIRT1 Interactome through Proximity Labeling Strategy
Source: Antioxidants (Basel). 2022 Nov 25;11(12):2330. doi: 10.3390/antiox11122330 (PMC9774693; doi:10.3390/antiox11122330)
Supplement: Supplementary file 1 [file antioxidants-11-02330-s001.zip › Supplementary S1.xlsx]

## Sheet: S1
The Z-score of proteins that co-occurred in the 6 groups
Gene names	Res-1	Res-2	Res-3	CTR-1	CTR-2	CTR-3	P value	Res-4	Res-5	Res-6	CTR-4	CTR-5	CTR-6	P value
RANGAP1	-0.0960752	-0.123215	-0.120205	-0.153528	-0.139885	-0.14271	0.0463079	-0.0960752	-0.123215	-0.120205	-0.153528	-0.139885	-0.14271	0.0279047
RPL19	-0.0960752	-0.123215	-0.104362	-0.153528	-0.162203	-0.14271	0.247483	-0.0960752	-0.123215	-0.104362	-0.153528	-0.162203	-0.14271	0.0101908
APEX1	-0.0960752	-0.123215	-0.120205	-0.148419	-0.162203	-0.14271	0.301308	-0.0960752	-0.123215	-0.120205	-0.148419	-0.162203	-0.14271	0.0215026
KRT18	-0.0960752	-0.123215	-0.120205	-0.136007	-0.162203	-0.14271	0.3471	-0.0960752	-0.123215	-0.120205	-0.136007	-0.162203	-0.14271	0.0439252
PSMA4	-0.0923599	-0.123215	-0.120205	-0.153528	-0.162203	-0.14271	0.661827	-0.0923599	-0.123215	-0.120205	-0.153528	-0.162203	-0.14271	0.0225518
SRM	-0.0778945	-0.123215	-0.120205	-0.153528	-0.162203	-0.14271	0.744744	-0.0778945	-0.123215	-0.120205	-0.153528	-0.162203	-0.14271	0.0434547
EIF4A3	-0.0960752	-0.123215	-0.113004	-0.153528	-0.162203	-0.14271	0.806617	-0.0960752	-0.123215	-0.113004	-0.153528	-0.162203	-0.14271	0.0123774
RPLP1	-0.0960752	-0.123215	-0.120205	-0.153528	-0.162203	-0.137101	0.811745	-0.0960752	-0.123215	-0.120205	-0.153528	-0.162203	-0.137101	0.0288391
PSMC3	-0.0960752	-0.123215	-0.120205	-0.153528	-0.162203	-0.13821	0.820982	-0.0960752	-0.123215	-0.120205	-0.153528	-0.162203	-0.13821	0.0262905
ATP5O	-0.0960752	-0.123215	-0.120205	-0.153528	-0.162203	-0.136189	0.85577	-0.0960752	-0.123215	-0.120205	-0.153528	-0.162203	-0.136189	0.0311195
VARS	-0.0960752	-0.123215	-0.120205	-0.153528	-0.162203	-0.134368	0.862988	-0.0960752	-0.123215	-0.120205	-0.153528	-0.162203	-0.134368	0.0362017
SSB	-0.0960752	-0.123215	-0.120205	-0.143051	-0.162203	-0.14271	0.895278	-0.0960752	-0.123215	-0.120205	-0.143051	-0.162203	-0.14271	0.0281039
HINT1	-0.0960752	-0.123215	-0.120205	-0.140459	-0.162203	-0.14271	0.916118	-0.0960752	-0.123215	-0.120205	-0.140459	-0.162203	-0.14271	0.032816
RCC2	-0.0960752	-0.123215	-0.120205	-0.153528	-0.149587	-0.133991	0.940034	-0.0960752	-0.123215	-0.120205	-0.153528	-0.149587	-0.133991	0.0358228
RTCB	-0.0960752	-0.123215	-0.120205	-0.149557	-0.162203	-0.14271	0.959499	-0.0960752	-0.123215	-0.120205	-0.149557	-0.162203	-0.14271	0.0205474
TFRC	-0.0960752	-0.123215	-0.120205	-0.153528	-0.146954	-0.14271	0.969946	-0.0960752	-0.123215	-0.120205	-0.153528	-0.146954	-0.14271	0.0194574
XP32	-0.0960752	-0.123215	-0.0737671	-0.153528	-0.162203	-0.14271	0.99311	-0.0960752	-0.123215	-0.0737671	-0.153528	-0.162203	-0.14271	0.0230233
