# Supplementary material for: Systematic Insight of Resveratrol Activated SIRT1 Interactome through Proximity Labeling Strategy
Source: Antioxidants (Basel). 2022 Nov 25;11(12):2330. doi: 10.3390/antiox11122330 (PMC9774693; doi:10.3390/antiox11122330)
Supplement: Supplementary file 1 [file antioxidants-11-02330-s001.zip › Supplementary S2.xlsx]

## Sheet: S2
The Z-score of proteins in the 1-3 groups
Protein	Z-Res-1	Z-Res-2	Z-Res-3	Z-CTR-1	Z-CTR-2	Z-CTR-3	P value	Res/CTR-1	Res/CTR-2	Res/CTR-3	Av Res/CTR
P46060	-0.373488	-0.38167	-0.32039	-0.200301	-0.277088	-0.297047	0.0463079	1.86464	1.37743	1.07858	1.44022
P46778	-0.359647	-0.353587	-0.298538	-0.293276	-0.289662	-0.29068	0.0771998	1.22631	1.22069	1.02703	1.15801
Q9Y490	-0.399943	-0.396638	-0.364679	-0.37112	-0.33783	-0.347332	0.079757	1.07766	1.17408	1.04994	1.10056
P49756	-0.399943	-0.412797	-0.381785	-0.37112	-0.386598	-0.366972	0.0973383	1.07766	1.06777	1.04036	1.06193
P11586	0.0135148	0.0190768	0.0301141	-0.095522	-0.139313	0.0235206	0.135126	-0.141484	-0.136935	1.28033	0.33397
P25398	1.77684	1.18017	0.784792	0.280545	0.746143	0.834736	0.135264	6.33354	1.58169	0.940168	2.9518
P06702	-0.00600431	-0.085354	-0.0367293	-0.149386	-0.048311	-0.136427	0.155188	0.0401931	1.76676	0.269223	0.692059
P09874	0.225172	0.596335	0.338363	0.936556	0.643053	0.474398	0.161988	0.240426	0.927349	0.713247	0.627007
P49327	0.1576	0.228393	0.251816	0.665833	0.428565	0.21807	0.164635	0.236696	0.532925	1.15475	0.641455
Q02413	0.125597	0.344498	0.493244	1.22996	0.71483	0.380291	0.167041	0.102115	0.48193	1.29702	0.62702
Q96GA3	-0.399943	-0.345861	-0.377413	-0.37112	-0.288291	-0.331074	0.196764	1.07766	1.19969	1.13996	1.13911
P23526	-0.399943	-0.382431	-0.357796	-0.37112	-0.273983	-0.357809	0.235163	1.07766	1.39582	0.999962	1.15782
P67809	0.192304	-0.253209	-0.0245145	-0.329692	-0.303437	-0.0759085	0.242671	-0.583285	0.834472	0.322947	0.191378
P84098	1.00624	0.547087	0.537695	1.30335	0.961742	0.740221	0.247483	0.772041	0.56885	0.726397	0.689096
P30153	-0.399943	-0.409688	-0.381653	-0.37112	-0.364071	-0.40073	0.255452	1.07766	1.12529	0.952395	1.05178
P60900	-0.399943	-0.347875	-0.302741	-0.37112	-0.251315	-0.200074	0.259769	1.07766	1.38422	1.51314	1.32501
P62910	-0.251528	-0.161845	-0.156814	-0.37112	-0.249421	-0.18725	0.271526	0.677753	0.648885	0.837458	0.721365
P27348	-0.29819	-0.403589	-0.361495	-0.143381	-0.259308	-0.381327	0.283553	2.0797	1.55641	0.947993	1.52803
P55072	-0.268488	-0.150964	-0.267444	-0.308012	-0.240656	-0.303606	0.284624	0.87168	0.627301	0.880894	0.793292
Q14204	-0.292973	-0.385227	-0.341434	-0.37112	-0.410849	-0.354104	0.285418	0.789428	0.937637	0.964218	0.897095
Q8N5F7	1.57972	0.158344	0.604004	1.93568	1.86614	0.670623	0.293083	0.816104	0.0848511	0.900661	0.600538
P63173	-0.399943	-0.349554	-0.340591	-0.37112	-0.404496	-0.38905	0.298801	1.07766	0.86417	0.875443	0.939093
P27695	-0.399943	-0.411129	-0.36934	-0.37112	-0.240481	-0.393407	0.301308	1.07766	1.70961	0.938826	1.24203
P14866	-0.399943	-0.334356	-0.352648	-0.37112	-0.38472	-0.409785	0.310123	1.07766	0.869089	0.860567	0.935774
P62750	-0.0133402	-0.276625	-0.202583	-0.280193	-0.257436	-0.224885	0.323673	0.0476106	1.07454	0.900827	0.674326
P04843	-0.399943	-0.362393	-0.326228	-0.37112	-0.251366	-0.333349	0.343955	1.07766	1.44169	0.978639	1.166
P04264	0.187645	0.641346	-0.369682	-0.0516732	-0.152207	-0.304092	0.345033	-3.63139	-4.21364	1.21569	-2.20978
P17987	-0.253873	-0.014403	-0.091555	0.24997	-0.130955	-0.0460508	0.346438	-1.01561	0.109984	1.98813	0.360834
P05783	-0.399943	-0.280695	-0.255084	-0.37112	-0.373665	-0.338095	0.3471	1.07766	0.751195	0.754473	0.861111
P62266	-0.399943	0.289476	0.114535	1.53486	0.0880577	0.0591553	0.350204	-0.260572	3.28734	1.93617	1.65431
P62263	1.52367	1.30247	0.829689	1.22334	0.468514	1.01602	0.357703	1.2455	2.78001	0.816604	1.61404
P46783	-0.399943	-0.425537	-0.384802	-0.37112	-0.396155	-0.398053	0.366216	1.07766	1.07417	0.966709	1.03951
P14174	0.528566	0.408472	0.265235	5.88091	0.5496	0.235544	0.376723	0.0898782	0.743217	1.12605	0.65305
Q01082	-0.399943	-0.132425	-0.0594941	-0.37112	-0.292725	-0.249926	0.382234	1.07766	0.452386	0.238047	0.589366
P62277	-0.399943	-0.404482	-0.368881	-0.37112	-0.38562	-0.381791	0.388739	1.07766	1.04891	0.966186	1.03092
P12236	-0.286263	-0.128621	-0.0778405	0.585919	-0.243094	-0.0801406	0.389672	-0.48857	0.529098	0.971299	0.337276
P10809	0.618313	1.79972	1.65925	4.17616	1.0318	1.77401	0.396018	0.148058	1.74424	0.93531	0.942536
P27635	5.85882	-0.216031	-0.136606	-0.232664	0.0807739	-0.0795833	0.396049	-25.1815	-2.67452	1.71651	-8.71317
P13693	-0.200973	-0.303457	-0.331568	-0.310978	-0.314153	-0.322335	0.403685	0.64626	0.965953	1.02864	0.880285
P13010	-0.399943	-0.391874	-0.375795	-0.37112	-0.372328	-0.395021	0.408284	1.07766	1.0525	0.951331	1.02716
Q12905	-0.399943	-0.369299	-0.342863	-0.37112	-0.328614	-0.355429	0.409812	1.07766	1.12381	0.964646	1.05537
P43243	-0.399943	-0.381617	-0.36263	-0.37112	-0.365401	-0.376859	0.413643	1.07766	1.04438	0.962244	1.0281
Q06830	0.0896569	0.902706	0.27453	-0.280569	0.473263	0.189236	0.421821	-0.319554	1.90741	1.45073	1.01286
P50402	-0.399943	0.0367887	-0.143219	-0.37112	-0.194946	-0.29449	0.436176	1.07766	-0.188712	0.486329	0.458427
P99999	-0.399943	-0.420925	-0.379669	-0.37112	-0.384205	-0.405334	0.440289	1.07766	1.09557	0.936683	1.03664
Q9NSE4	-0.399943	-0.202586	-0.24697	-0.37112	-0.304374	-0.334387	0.442681	1.07766	0.665582	0.738575	0.827274
P08865	3.99345	0.215939	0.165493	0.580985	0.469755	0.170178	0.455485	6.87358	0.459684	0.972469	2.76858
P23528	0.229777	-0.240703	-0.204288	1.05317	-0.0306225	-0.197716	0.455716	0.218177	7.86032	1.03324	3.03725
P00492	-0.399943	-0.311729	-0.199869	-0.37112	-0.365367	-0.31969	0.467618	1.07766	0.853192	0.625196	0.852018
Q86V81	-0.0831809	0.556142	1.13761	0.0946953	1.09087	1.98547	0.468399	-0.878406	0.509815	0.572965	0.0681248
P31943	0.826754	-0.41554	-0.36956	-0.180415	-0.375185	-0.383597	0.471896	-4.5825	1.10756	0.963406	-0.837179
Q13155	-0.399943	-0.36752	-0.343722	-0.37112	-0.393745	-0.387806	0.477009	1.07766	0.933396	0.886327	0.965796
P68871	-0.399943	0.0852768	-0.191891	-0.37112	-0.29481	-0.191386	0.478928	1.07766	-0.28926	1.00264	0.597014
P11498	-0.399943	-0.407123	-0.385431	-0.37112	-0.411737	-0.377273	0.488509	1.07766	0.988792	1.02162	1.02936
P35908	2.17808	0.71029	1.60581	3.37567	1.43551	1.43168	0.494115	0.645231	0.494799	1.12163	0.753885
P49368	-0.399943	-0.369206	-0.341	-0.37112	-0.32356	-0.365313	0.501815	1.07766	1.14107	0.933446	1.05073
O43175	3.44268	-0.293026	-0.335437	0.665784	-0.332583	-0.317849	0.511177	5.17086	0.881061	1.05534	2.36909
P42167	-0.399943	-0.3696	-0.297709	-0.37112	-0.311791	-0.305391	0.514424	1.07766	1.18541	0.974845	1.07931
Q02878	2.43599	-0.151698	-0.215659	0.488954	-0.152317	-0.17246	0.519506	4.98204	0.995937	1.25049	2.40949
P62829	1.29762	0.136833	0.257684	0.518797	0.167935	0.214809	0.530762	2.50121	0.8148	1.1996	1.5052
Q53GQ0	-0.399943	-0.413585	-0.39737	-0.37112	-0.408027	-0.405316	0.532019	1.07766	1.01362	0.980395	1.02389
Q92499	-0.399943	-0.0924183	-0.125386	-0.37112	-0.253091	-0.213138	0.536534	1.07766	0.365158	0.588285	0.677036
O43143	-0.399943	-0.304406	-0.174198	-0.37112	-0.339471	-0.303055	0.545781	1.07766	0.896705	0.574807	0.849726
Q99714	-0.399943	-0.191778	-0.111391	-0.37112	0.128961	-0.132385	0.550164	1.07766	-1.4871	0.841419	0.143995
P62899	-0.399943	0.296495	0.0886992	-0.37112	0.623047	0.455273	0.55107	1.07766	0.475879	0.194826	0.58279
Q8TA86	-0.399943	-0.296388	-0.327074	-0.37112	-0.242273	-0.316496	0.554181	1.07766	1.22336	1.03342	1.11148
P04406	-0.399943	0.985262	0.803923	-0.37112	0.209379	0.572034	0.560157	1.07766	4.70564	1.40538	2.39623
Q9H936	-0.399943	-0.355857	-0.365	-0.37112	-0.398786	-0.380616	0.562153	1.07766	0.89235	0.958972	0.976329
O75390	-0.399943	-0.301482	-0.327957	-0.37112	-0.292038	-0.29154	0.563273	1.07766	1.03234	1.12491	1.07831
Q9NSD9	-0.399943	-0.364616	-0.35534	-0.37112	-0.404203	-0.376494	0.565806	1.07766	0.902061	0.943815	0.974513
Q14566	-0.399943	-0.3425	-0.333626	-0.37112	-0.323709	-0.334214	0.568692	1.07766	1.05805	0.998239	1.04465
P40926	-0.399943	-0.274281	-0.136088	-0.37112	-0.0627315	-0.155609	0.569491	1.07766	4.3723	0.874553	2.10817
P31930	-0.399943	-0.418892	-0.395559	-0.37112	-0.409297	-0.407978	0.580119	1.07766	1.02344	0.969561	1.02356
P18669	-0.399943	-0.213225	-0.19663	-0.37112	0.0107999	-0.218005	0.581126	1.07766	-19.7433	0.901951	-5.92123
P12277	5.09419	8.68497	7.98971	7.46417	8.3797	7.87731	0.595827	0.682486	1.03643	1.01427	0.911062
P50914	-0.399943	-0.222165	-0.235359	-0.37112	-0.189013	-0.145357	0.602495	1.07766	1.1754	1.61918	1.29075
P49411	0.457395	-0.333322	-0.271503	0.0212742	-0.361517	-0.277705	0.604291	21.5	0.922009	0.977669	7.79988
P40429	-0.399943	-0.184975	-0.238409	-0.37112	-0.282413	-0.28429	0.619093	1.07766	0.654979	0.83861	0.857085
O75663	-0.399943	-0.377199	-0.369702	-0.37112	-0.398506	-0.397836	0.619962	1.07766	0.946533	0.929282	0.984493
P30040	-0.399943	-0.32655	-0.273083	-0.37112	-0.241627	-0.302574	0.620724	1.07766	1.35146	0.902532	1.11055
Q9UQ35	3.71517	-0.142184	-0.112542	1.42248	-0.0888765	-0.0755526	0.621835	2.61175	1.59979	1.48958	1.90037
P15880	-0.129919	-0.400717	-0.367923	-0.28744	-0.368769	-0.384373	0.628407	0.451987	1.08663	0.957204	0.831941
O76094	-0.399943	-0.420744	-0.385259	-0.37112	-0.407873	-0.403165	0.63526	1.07766	1.03156	0.955586	1.0216
P62906	-0.399943	-0.240772	-0.233496	-0.37112	-0.149413	-0.22366	0.636298	1.07766	1.61145	1.04398	1.24436
O15355	-0.399943	-0.316247	-0.324482	-0.37112	-0.304266	-0.313735	0.638379	1.07766	1.03938	1.03425	1.05043
P09211	0.839481	0.82052	0.821858	1.16885	0.825465	0.700749	0.638638	0.718214	0.99401	1.17283	0.961684
P25789	-0.399943	-0.359736	-0.36302	-0.37112	-0.379483	-0.350054	0.661827	1.07766	0.947963	1.03704	1.02089
Q13435	-0.399943	-0.353881	-0.353813	-0.37112	-0.36498	-0.348258	0.668443	1.07766	0.96959	1.01595	1.02107
P41091	-0.399943	-0.244784	-0.223044	-0.37112	-0.169503	-0.212825	0.669274	1.07766	1.44413	1.04802	1.18994
P08670	1.35027	-0.39683	-0.376492	0.48843	-0.401763	-0.405692	0.670182	2.76451	0.987722	0.928025	1.56009
P35527	2.95239	-0.178321	-0.287248	1.13155	-0.0723603	-0.134812	0.671309	2.60915	2.46435	2.13074	2.40141
P61081	-0.399943	0.236317	0.0411417	-0.37112	-0.054602	0.00269237	0.67409	1.07766	-4.32799	15.2809	4.01018
Q13242	-0.399943	-0.183407	-0.214913	-0.37112	-0.290727	-0.240299	0.678311	1.07766	0.630857	0.89436	0.867627
O95573	-0.399943	-0.293839	-0.290067	-0.37112	-0.350304	-0.31529	0.678786	1.07766	0.838811	0.919999	0.945492
P32969	-0.399943	0.0158848	-0.113401	-0.37112	-0.208183	-0.109613	0.681777	1.07766	-0.0763022	1.03456	0.67864
Q14011	-0.399943	-0.423483	-0.389863	-0.37112	-0.413339	-0.407243	0.68555	1.07766	1.02454	0.957324	1.01984
P07437	0.593168	-0.410237	-0.374629	0.13954	-0.414467	-0.40608	0.68708	4.25089	0.989794	0.92255	2.05441
P46781	-0.399943	-0.381197	-0.36318	-0.37112	-0.40078	-0.390174	0.688229	1.07766	0.951138	0.930817	0.98654
P63244	-0.212654	-0.390332	-0.33003	-0.317997	-0.377513	-0.310025	0.690001	0.668731	1.03396	1.06453	0.922405
P62280	-0.245043	-0.0359503	-0.258928	-0.0936191	-0.137026	-0.207236	0.690279	2.61745	0.262361	1.24943	1.37641
P11021	-0.12323	-0.359217	-0.204795	-0.183328	-0.330412	-0.277697	0.691864	0.672184	1.08718	0.737476	0.83228
P35579	-0.104706	-0.226198	-0.131605	-0.00111358	-0.287091	-0.307753	0.695192	94.0258	0.787899	0.427631	31.7471
P62753	0.632268	1.39905	0.619514	1.6787	0.629286	0.859649	0.695725	0.376642	2.22323	0.720659	1.10684
P46777	0.211093	-0.39258	-0.374874	-0.0643066	-0.395269	-0.378428	0.698738	-3.2826	0.993199	0.990606	-0.432932
P30041	1.0163	1.947	0.726679	0.318795	1.76681	0.910557	0.700166	3.18794	1.10198	0.79806	1.696
P00441	-0.399943	0.709346	1.32344	-0.37112	1.86726	1.1688	0.700303	1.07766	0.379886	1.1323	0.863285
P62805	-0.399943	-0.255508	0.166637	-0.37112	-0.279026	-0.074557	0.702033	1.07766	0.915713	-2.23503	-0.0805511
P78371	-0.399943	0.565963	0.259144	-0.37112	0.241643	0.136358	0.704399	1.07766	2.34215	1.90046	1.77343
P21796	-0.399943	-0.229079	-0.215374	-0.37112	-0.133342	-0.229589	0.706954	1.07766	1.71798	0.938086	1.24458
P23396	0.571329	0.165004	0.0820962	0.457351	0.0425467	0.0788884	0.711487	1.24921	3.87819	1.04066	2.05602
P62937	-0.399943	3.27283	3.00918	-0.37112	4.90164	3.66731	0.716976	1.07766	0.667702	0.820541	0.855302
Q15365	0.312343	-0.403762	-0.356354	0.904631	-0.391415	-0.389639	0.717174	0.345271	1.03155	0.914575	0.763798
Q4VCS5	-0.399943	-0.392032	-0.281722	-0.37112	-0.366247	-0.381116	0.717297	1.07766	1.0704	0.739202	0.962423
P09429	-0.399943	-0.389457	-0.332492	-0.37112	-0.41925	-0.277335	0.718287	1.07766	0.928937	1.19888	1.06849
Q96CT7	-0.399943	-0.204926	-0.268216	-0.37112	-0.211332	-0.198257	0.719643	1.07766	0.969686	1.35287	1.13341
P50213	-0.399943	1.09704	2.7118	-0.37112	0.397837	2.0608	0.721183	1.07766	2.7575	1.3159	1.71702
P36578	0.24855	-0.208594	-0.16483	0.337521	-0.129653	-0.0941576	0.723134	0.736398	1.60886	1.75058	1.36528
P61247	0.218718	-0.156033	-0.267117	0.0316995	-0.200094	-0.227628	0.723809	6.89973	0.779799	1.17348	2.951
Q7KZF4	-0.399943	-0.363879	-0.339199	-0.37112	-0.416048	-0.346078	0.728153	1.07766	0.874608	0.980123	0.977465
P35998	-0.399943	-0.359883	-0.351982	-0.37112	-0.351833	-0.37085	0.729189	1.07766	1.02288	0.949123	1.01656
P07737	-0.182757	-0.373007	-0.33611	-0.0164454	-0.3737	-0.358155	0.732052	11.113	0.998145	0.93845	4.34986
P22626	-0.399943	0.266886	0.36099	-0.37112	0.675832	0.352565	0.733116	1.07766	0.3949	1.0239	0.832155
O14654	-0.399943	-0.269823	-0.298591	-0.37112	-0.317628	-0.326085	0.735763	1.07766	0.849494	0.915684	0.947614
O95373	-0.399943	-0.342231	-0.365825	-0.37112	-0.370148	-0.385663	0.736446	1.07766	0.92458	0.94856	0.983602
Q07955	-0.399943	-0.06642	-0.0287834	-0.37112	0.0410489	0.0288902	0.737019	1.07766	-1.61807	-0.996305	-0.512236
P61604	0.0540611	-0.408667	-0.324919	-0.16377	-0.352287	-0.330004	0.737173	-0.330103	1.16004	0.984591	0.604842
Q02790	-0.399943	0.0118842	-0.103835	-0.37112	-0.1627	-0.11489	0.737886	1.07766	-0.0730435	0.903781	0.636134
P14923	0.797464	-0.212128	-0.0903485	0.437511	-0.196288	-0.150963	0.739219	1.82273	1.0807	0.598479	1.1673
P11142	0.961805	-0.0300157	0.0772509	0.772322	-0.168118	-0.0523916	0.741913	1.24534	0.178539	-1.47449	-0.0168701
P62851	-0.399943	0.231818	0.792788	-0.37112	0.698225	0.839947	0.743064	1.07766	0.33201	0.943855	0.78451
P62249	-0.399943	2.61194	2.90121	-0.37112	3.75515	3.52413	0.743301	1.07766	0.695562	0.823242	0.865489
P19623	-0.399943	-0.285399	-0.294056	-0.37112	-0.353805	-0.299198	0.744744	1.07766	0.806657	0.982813	0.955712
Q92945	-0.399943	-0.14816	-0.133524	-0.37112	-0.300726	-0.12733	0.74583	1.07766	0.492676	1.04864	0.872993
P51659	-0.399943	-0.284728	-0.266767	-0.37112	-0.251854	-0.270341	0.745953	1.07766	1.13053	0.986778	1.06499
P22102	-0.399943	-0.26051	-0.312478	-0.37112	-0.213219	-0.324013	0.745987	1.07766	1.2218	0.964399	1.08795
P47914	1.97349	-0.145097	0.366616	1.32826	0.0804376	-0.00540298	0.74909	1.48576	-1.80384	-67.8544	-22.7242
P19338	1.7448	-0.379736	-0.326841	0.941245	-0.380094	-0.367196	0.750326	1.85371	0.999057	0.890099	1.24762
P62826	1.70515	-0.392371	-0.36007	3.09854	-0.39713	-0.372413	0.751547	0.550307	0.988016	0.966858	0.83506
P08238	-0.300686	-0.348269	-0.37954	-0.18955	-0.382619	-0.386578	0.752917	1.58632	0.910224	0.981794	1.15945
P31153	-0.399943	0.0816634	0.347862	-0.37112	0.350649	0.377303	0.756595	1.07766	0.232892	0.921968	0.744175
Q9P035	-0.399943	-0.250234	-0.262735	-0.37112	-0.305441	-0.289674	0.758775	1.07766	0.819253	0.907002	0.93464
Q96KP4	-0.399943	-0.199335	-0.264865	-0.37112	-0.312394	-0.248134	0.760404	1.07766	0.638087	1.06743	0.927726
Q9NZI8	-0.399943	-0.357715	-0.266902	-0.37112	-0.391781	-0.307331	0.761063	1.07766	0.913047	0.868451	0.953054
Q00341	-0.399943	-0.236759	-0.296669	-0.37112	-0.29889	-0.313904	0.764319	1.07766	0.792129	0.945094	0.938296
P62081	-0.399943	0.555624	-0.00172615	-0.37112	0.738012	0.188155	0.767994	1.07766	0.752866	-0.00917409	0.607119
P12270	-0.399943	-0.311269	-0.31105	-0.37112	-0.351588	-0.329152	0.773114	1.07766	0.885325	0.945004	0.969331
P07814	-0.399943	-0.130014	-0.335515	-0.37112	-0.19366	-0.210459	0.776668	1.07766	0.671353	1.5942	1.11441
P38646	2.75191	0.00723143	-0.123957	1.76296	-0.128764	-0.0125282	0.777892	1.56096	-0.0561605	9.89427	3.79969
P61513	-0.399943	-0.257013	-0.146064	-0.37112	-0.31591	-0.195204	0.783791	1.07766	0.813566	0.748264	0.879832
P07195	1.14194	-0.3333	-0.248991	1.96805	-0.325411	-0.303137	0.786754	0.58024	1.02424	0.821384	0.808622
P37837	-0.399943	-0.232348	-0.12161	-0.37112	-0.203484	-0.260937	0.788066	1.07766	1.14185	0.46605	0.895188
Q96I24	-0.399943	-0.271534	-0.325327	-0.37112	-0.311505	-0.349417	0.789246	1.07766	0.871683	0.931057	0.960135
P37108	-0.399943	0.337283	-0.0719172	-0.37112	0.0682788	-0.0435032	0.792253	1.07766	4.93979	1.65315	2.55687
P39019	-0.399943	-0.33478	-0.230601	-0.37112	-0.296781	-0.246788	0.796135	1.07766	1.12804	0.934412	1.04671
Q96PK6	-0.399943	-0.0318778	0.205482	-0.37112	0.284185	0.071697	0.801024	1.07766	-0.112173	2.86598	1.27716
Q9Y5M8	-0.399943	-0.340282	-0.362342	-0.37112	-0.345585	-0.370478	0.803985	1.07766	0.984656	0.978039	1.01345
P23246	-0.399943	0.449149	0.605187	-0.37112	0.691186	0.711372	0.804281	1.07766	0.649823	0.850731	0.859406
P48643	-0.399943	-0.386005	-0.316173	-0.37112	-0.366595	-0.342738	0.804896	1.07766	1.05295	0.922492	1.0177
P38919	-0.399943	-0.174077	-0.07415	-0.37112	-0.209055	-0.158776	0.806617	1.07766	0.832685	0.46701	0.792454
Q9BQA1	-0.399943	-0.415325	-0.39737	-0.37112	-0.412656	-0.416686	0.80764	1.07766	1.00647	0.953642	1.01259
P05386	-0.399943	2.06873	1.96363	-0.37112	3.4331	1.61017	0.811745	1.07766	0.602583	1.21952	0.96659
P42677	-0.399943	-0.257777	-0.301973	-0.37112	-0.291416	-0.25622	0.813073	1.07766	0.884567	1.17857	1.04693
P46782	-0.399943	0.0293086	0.0872083	-0.37112	0.10749	0.14997	0.815396	1.07766	0.272663	0.581505	0.643944
Q9Y230	0.290777	-0.279861	-0.286808	0.151851	-0.302868	-0.30477	0.818205	1.91488	0.924037	0.941063	1.25999
P61313	-0.399943	0.00901364	0.0728208	-0.37112	-0.106837	0.0227987	0.820023	1.07766	-0.084368	3.19408	1.39579
P17980	-0.399943	-0.156606	-0.174483	-0.37112	-0.155913	-0.124111	0.820982	1.07766	1.00444	1.40586	1.16266
P68371	-0.0786964	0.890187	0.658479	0.0225839	0.828061	0.912598	0.822054	-3.48463	1.07503	0.721543	-0.562687
P49792	-0.399943	-0.321024	-0.347266	-0.37112	-0.359959	-0.316592	0.822063	1.07766	0.891837	1.09689	1.02213
P18124	5.81398	-0.221314	-0.258764	4.00513	-0.243245	-0.19642	0.822462	1.45163	0.909841	1.3174	1.22629
P12004	1.16296	-0.0393807	-0.248527	0.699169	-0.0443957	-0.139732	0.826714	1.66334	0.88704	1.7786	1.44299
P33176	-0.399943	-0.374025	-0.348896	-0.37112	-0.396514	-0.36734	0.827464	1.07766	0.943284	0.949792	0.990247
P62854	-0.399943	-0.222557	-0.189934	-0.37112	-0.198735	-0.181451	0.830169	1.07766	1.11987	1.04675	1.08143
P00918	-0.399943	-0.349713	-0.291016	-0.37112	-0.329247	-0.315985	0.831004	1.07766	1.06216	0.920979	1.02027
P62841	-0.399943	-0.350422	-0.34232	-0.37112	-0.362973	-0.345376	0.832728	1.07766	0.965423	0.991151	1.01141
Q9P2J5	-0.399943	-0.336826	-0.279751	-0.37112	-0.341162	-0.273859	0.833267	1.07766	0.987289	1.02151	1.02882
Q14974	-0.0415597	0.793849	0.394414	0.262558	0.139337	0.562217	0.833882	-0.158288	5.69734	0.701533	2.08019
P63220	-0.399943	0.705537	0.476869	-0.37112	0.575481	0.28976	0.837154	1.07766	1.226	1.64574	1.31647
P28066	-0.399943	-0.370408	-0.340659	-0.37112	-0.386605	-0.365287	0.837279	1.07766	0.958105	0.932579	0.989449
P20700	-0.399943	-0.418124	-0.30846	-0.37112	-0.410456	-0.316876	0.839986	1.07766	1.01868	0.973441	1.02326
Q99832	-0.399943	0.215972	0.113494	-0.37112	0.339678	0.144876	0.840256	1.07766	0.635813	0.783387	0.832288
P12268	-0.399943	-0.394347	-0.344215	-0.37112	-0.371549	-0.384111	0.840677	1.07766	1.06136	0.896134	1.01172
Q9P2N5	-0.399943	-0.237592	-0.192042	-0.37112	-0.261024	-0.140643	0.846546	1.07766	0.910231	1.36546	1.11779
Q15102	-0.399943	-0.138595	-0.142864	-0.37112	-0.118109	-0.11754	0.846912	1.07766	1.17345	1.21545	1.15552
Q13151	-0.399943	-0.135188	-0.180738	-0.37112	-0.223951	-0.182242	0.847422	1.07766	0.603651	0.991744	0.89102
P62888	-0.399943	1.11286	0.617003	-0.37112	0.755973	0.599152	0.849013	1.07766	1.47209	1.02979	1.19318
P17066	-0.399943	0.375723	0.15794	-0.37112	0.349788	0.358096	0.849449	1.07766	1.07414	0.441056	0.864288
P48047	-0.399943	-0.372863	-0.338412	-0.37112	-0.365204	-0.36447	0.85577	1.07766	1.02097	0.928505	1.00905
Q96EB6	3.56454	0.445811	-0.0966375	4.95597	-0.014817	0.0948389	0.860515	0.719243	-30.0878	-1.01896	-10.1292
P39023	-0.399943	-0.30412	-0.330941	-0.37112	-0.310295	-0.33484	0.861362	1.07766	0.980101	0.988354	1.01537
Q9Y5X3	-0.399943	-0.260939	-0.270015	-0.37112	-0.302909	-0.28576	0.861865	1.07766	0.861443	0.944902	0.961337
P41252	-0.399943	-0.250294	-0.273491	-0.37112	-0.304	-0.278592	0.862358	1.07766	0.823336	0.98169	0.960897
P26640	-0.399943	-0.139478	-0.208766	-0.37112	-0.223519	-0.205382	0.862988	1.07766	0.624007	1.01648	0.90605
Q9H3K6	-0.399943	-0.0603565	-0.018549	-0.37112	0.063688	-0.0748098	0.863844	1.07766	-0.947691	0.247949	0.125974
P22087	-0.399943	-0.0891274	-0.138187	-0.37112	-0.215663	0.0414761	0.868007	1.07766	0.413272	-3.33172	-0.613595
P62244	-0.399943	-0.289395	-0.200076	-0.37112	-0.37024	-0.19213	0.86805	1.07766	0.781642	1.04136	0.966888
P61353	-0.399943	0.154909	0.449652	-0.37112	0.123103	0.658652	0.868074	1.07766	1.25837	0.682685	1.00624
P46776	4.95151	2.36815	3.7403	5.84597	2.12814	3.77237	0.869728	0.846996	1.11278	0.991499	0.983758
Q5T749	0.479062	0.00325121	0.0967279	0.214952	0.111695	0.335896	0.869796	2.22869	0.029108	0.28797	0.848591
P04181	-0.399943	-0.356981	-0.299514	-0.37112	-0.356215	-0.31124	0.870278	1.07766	1.00215	0.962325	1.01405
P08708	-0.399943	-0.250319	-0.210313	-0.37112	-0.202294	-0.248089	0.873284	1.07766	1.2374	0.847732	1.05427
P62241	0.211016	-0.272464	-0.219542	0.382425	-0.335078	-0.192397	0.873683	0.551784	0.813136	1.14109	0.835336
O95433	-0.399943	-0.276429	-0.29699	-0.37112	-0.341494	-0.283965	0.874521	1.07766	0.809471	1.04587	0.977669
P48444	-0.399943	-0.287375	-0.261256	-0.37112	-0.320734	-0.281084	0.878587	1.07766	0.895991	0.929461	0.967706
O00264	-0.399943	-0.211889	-0.170599	-0.37112	-0.171447	-0.193666	0.878743	1.07766	1.23589	0.880893	1.06482
Q08211	-0.399943	-0.361935	-0.286551	-0.37112	-0.386504	-0.266402	0.879457	1.07766	0.936434	1.07563	1.02991
P56192	-0.399943	-0.402773	-0.376165	-0.37112	-0.415595	-0.384841	0.883371	1.07766	0.969149	0.977455	1.00809
Q15393	-0.399943	-0.135063	-0.174385	-0.37112	-0.0998829	-0.185732	0.886047	1.07766	1.35221	0.938904	1.12293
P27708	-0.399943	-0.305793	-0.228702	-0.37112	-0.257032	-0.280401	0.893517	1.07766	1.18971	0.815625	1.02767
O95232	-0.399943	-0.355833	-0.329666	-0.37112	-0.369558	-0.334766	0.894932	1.07766	0.962862	0.984765	1.00843
P05455	-0.399943	-0.419192	-0.384615	-0.37112	-0.416406	-0.40898	0.895278	1.07766	1.00669	0.940427	1.00826
Q9Y265	-0.399943	0.500192	0.288093	-0.37112	0.411322	0.206485	0.901636	1.07766	1.21606	1.39523	1.22965
P42766	-0.399943	-0.048715	0.181602	-0.37112	0.0255834	0.170342	0.902231	1.07766	-1.90417	1.0661	0.0798669
Q15003	-0.399943	-0.286963	-0.288339	-0.37112	-0.297798	-0.288431	0.902357	1.07766	0.963618	0.999679	1.01365
P39748	-0.399943	-0.293136	-0.343193	-0.37112	-0.3213	-0.330635	0.90436	1.07766	0.912346	1.03798	1.00933
P14625	-0.399943	1.67829	1.53283	-0.37112	1.94572	1.60379	0.907088	1.07766	0.862554	0.955753	0.965324
P49207	-0.399943	-0.0139795	-0.049623	-0.37112	-0.0484253	0.0197686	0.907781	1.07766	0.288681	-2.51019	-0.381283
Q9Y5B9	-0.399943	-0.363218	-0.303882	-0.37112	-0.388303	-0.320394	0.908053	1.07766	0.9354	0.948462	0.987176
Q02543	0.0375719	-0.263493	-0.374612	0.165789	-0.328489	-0.360326	0.908088	0.226625	0.802137	1.03965	0.68947
Q6UB35	-0.399943	-0.404963	-0.391551	-0.37112	-0.412036	-0.408274	0.908105	1.07766	0.982833	0.959039	1.00651
P54577	-0.399943	-0.0382352	-0.202017	-0.37112	-0.110041	-0.205438	0.910636	1.07766	0.347463	0.983348	0.802825
P62701	3.05015	-0.416872	-0.174743	2.55264	-0.408344	-0.209999	0.91113	1.1949	1.02089	0.832117	1.01597
Q96C36	-0.399943	-0.371152	-0.326241	-0.37112	-0.363626	-0.354865	0.912277	1.07766	1.0207	0.919339	1.0059
Q96RQ3	-0.399943	-0.0240739	0.197459	-0.37112	-0.129478	0.190313	0.912452	1.07766	0.18593	1.03755	0.767048
P49773	-0.399943	-0.0696293	-0.0842813	-0.37112	-0.104953	-0.124096	0.916118	1.07766	0.66343	0.679164	0.806753
P30101	0.472131	-0.0464775	0.0586068	0.494224	-0.0546021	-0.0332557	0.918828	0.955297	0.851203	-1.76231	0.014731
Q66PJ3	-0.399943	-0.333093	-0.26926	-0.37112	-0.338385	-0.278497	0.923248	1.07766	0.984363	0.966836	1.00962
P51153	-0.399943	-0.406459	-0.377482	-0.37112	-0.407454	-0.401015	0.92466	1.07766	0.997558	0.941318	1.00551
P07741	-0.399943	-0.343375	-0.368934	-0.37112	-0.356506	-0.390354	0.925052	1.07766	0.963166	0.945128	0.99532
P06733	0.596874	-0.276167	-0.344475	0.512776	-0.294488	-0.365883	0.92534	1.16401	0.937789	0.941488	1.01443
P12956	-0.399943	-0.254339	-0.274097	-0.37112	-0.271554	-0.269361	0.927974	1.07766	0.936604	1.01758	1.01062
Q9BXJ9	-0.399943	-0.378815	-0.363643	-0.37112	-0.373831	-0.39379	0.928237	1.07766	1.01333	0.923442	1.00481
O75643	-0.399943	-0.409898	-0.392167	-0.37112	-0.416727	-0.410038	0.931935	1.07766	0.983613	0.956416	1.0059
Q9UHD1	-0.399943	0.0220588	-0.156226	-0.37112	-0.0155079	-0.190904	0.932135	1.07766	-1.42242	0.818351	0.157864
P30050	-0.399943	-0.215033	-0.159749	-0.37112	-0.174758	-0.203115	0.932413	1.07766	1.23046	0.786496	1.03154
P62979	0.397246	-0.319087	-0.327108	0.387083	-0.276225	-0.27393	0.934281	1.02626	1.15517	1.19413	1.12518
P42704	-0.399943	-0.297618	-0.24354	-0.37112	-0.294606	-0.289276	0.934453	1.07766	1.01022	0.841897	0.976594
Q9P258	-0.399943	-0.292206	-0.279614	-0.37112	-0.315837	-0.273391	0.940034	1.07766	0.92518	1.02276	1.00854
P62424	-0.399943	-0.365837	-0.258567	-0.37112	-0.363393	-0.30131	0.940287	1.07766	1.00673	0.858141	0.980844
P05141	-0.399943	-0.161094	-0.287942	-0.37112	-0.244467	-0.252549	0.940384	1.07766	0.658962	1.14015	0.958924
P33991	-0.399943	-0.325013	-0.300667	-0.37112	-0.342999	-0.303139	0.941655	1.07766	0.947561	0.991845	1.00569
P06576	2.18436	0.293706	0.191292	2.19007	-0.00665206	0.275462	0.944477	0.997389	-44.1527	0.69444	-14.1536
P83731	-0.399943	-0.217631	-0.138733	-0.37112	-0.248308	-0.158818	0.944572	1.07766	0.876456	0.873533	0.942551
P30520	-0.399943	-0.178077	-0.243612	-0.37112	-0.20834	-0.260105	0.945027	1.07766	0.854743	0.936588	0.956332
P60842	-0.399943	-0.177595	-0.253935	-0.37112	-0.224244	-0.253337	0.945671	1.07766	0.791973	1.00236	0.957333
Q9BZX2	-0.399943	-0.32994	-0.360443	-0.37112	-0.33563	-0.378417	0.946742	1.07766	0.983046	0.952503	1.0044
O75083	-0.399943	-0.381174	-0.34844	-0.37112	-0.384111	-0.371025	0.947376	1.07766	0.992354	0.939127	1.00305
P13639	0.29935	-0.157124	-0.303953	0.312089	-0.239038	-0.289681	0.94822	0.959182	0.657316	1.04927	0.888589
P62917	-0.399943	-0.115404	-0.057625	-0.37112	-0.112698	-0.0596553	0.948481	1.07766	1.02401	0.965966	1.02255
Q86X95	-0.399943	-0.41367	-0.382171	-0.37112	-0.403307	-0.418179	0.952207	1.07766	1.0257	0.913895	1.00575
Q9NZT1	-0.399943	-0.182297	-0.0348721	-0.37112	-0.287905	0.0129553	0.954113	1.07766	0.633185	-2.69172	-0.326955
P04075	-0.399943	1.00867	0.440563	-0.37112	0.822636	0.499936	0.954962	1.07766	1.22615	0.881238	1.06168
P57740	-0.399943	-0.290493	-0.311772	-0.37112	-0.315018	-0.322864	0.95512	1.07766	0.922145	0.965647	0.988486
P62314	-0.399943	-0.0272164	-0.25065	-0.37112	-0.110886	-0.219309	0.955518	1.07766	0.245446	1.14291	0.822007
Q13185	-0.399943	-0.307122	-0.311273	-0.37112	-0.315936	-0.325447	0.958028	1.07766	0.972104	0.956447	1.00207
P11172	-0.399943	-0.428864	-0.375386	-0.37112	-0.410972	-0.418527	0.958157	1.07766	1.04353	0.896921	1.00604
P15924	1.03716	-0.287956	-0.223146	0.295134	-0.0446349	0.203094	0.959139	3.5142	6.45138	-1.09873	2.95561
P32119	-0.399943	-0.119127	-0.206483	-0.37112	-0.138164	-0.233676	0.959363	1.07766	0.862208	0.88363	0.941168
Q9Y3I0	-0.399943	-0.287982	-0.321724	-0.37112	-0.32276	-0.321759	0.959499	1.07766	0.89225	0.999893	0.989936
Q9Y2W1	-0.399943	-0.164485	0.0457029	-0.37112	-0.1182	-0.00334785	0.961345	1.07766	1.39158	-13.6514	-3.72739
P0CG12	-0.399943	0.121325	0.258847	-0.37112	0.165149	0.223945	0.965809	1.07766	0.734639	1.15585	0.989386
O94776	-0.399943	-0.336641	-0.314193	-0.37112	-0.366547	-0.308663	0.965914	1.07766	0.918413	1.01792	1.00466
P26373	0.278545	11.3855	11.6996	1.08152	10.3309	11.333	0.968947	0.25755	1.10208	1.03234	0.797326
P02786	-0.399943	0.581938	0.533954	-0.37112	0.507375	0.527292	0.969946	1.07766	1.14696	1.01264	1.07909
P34932	-0.399943	-0.378321	-0.353265	-0.37112	-0.394341	-0.367815	0.972479	1.07766	0.959376	0.960443	0.999161
P24534	-0.399943	0.467676	0.560405	-0.37112	0.42418	0.620953	0.973378	1.07766	1.10254	0.902491	1.02757
O60841	-0.399943	-0.342046	-0.32143	-0.37112	-0.354414	-0.335557	0.977314	1.07766	0.965103	0.9579	1.00022
P04792	0.275008	-0.376594	-0.332326	0.266714	-0.368269	-0.355254	0.980716	1.0311	1.0226	0.935461	0.996387
P22695	-0.19276	-0.137972	-0.144203	-0.117091	-0.111801	-0.249494	0.982124	1.64624	1.23408	0.577982	1.15277
P52292	0.681116	-0.116676	-0.0912179	0.644489	-0.15546	-0.0413642	0.982345	1.05683	0.750523	2.20524	1.33753
P40939	-0.399943	-0.368995	-0.335658	-0.37112	-0.382039	-0.350199	0.985116	1.07766	0.965855	0.958477	1.00067
Q13283	-0.399943	-0.266758	-0.264907	-0.37112	-0.278909	-0.278745	0.986944	1.07766	0.956433	0.950358	0.994819
P52565	-0.399943	-0.32678	-0.282246	-0.37112	-0.29537	-0.344436	0.988028	1.07766	1.10634	0.819443	1.00115
Q15758	-0.399943	-0.288324	-0.28735	-0.37112	-0.29823	-0.304233	0.988463	1.07766	0.966783	0.944507	0.996318
Q9BW92	-0.399943	-0.337994	-0.263359	-0.37112	-0.357978	-0.270028	0.989294	1.07766	0.944175	0.975301	0.999047
P06280	-0.399943	-0.266598	-0.268994	-0.37112	-0.292609	-0.274011	0.989631	1.07766	0.911107	0.98169	0.990154
P50991	-0.399943	-0.220392	-0.184977	-0.37112	-0.256332	-0.174339	0.989963	1.07766	0.859788	1.06102	0.99949
Q5T750	-0.399943	-0.177106	-0.0645412	-0.37112	-0.121192	-0.152752	0.99311	1.07766	1.46137	0.422522	0.987186
P17812	-0.399943	0.822237	0.362796	-0.37112	0.626036	0.518604	0.993927	1.07766	1.3134	0.699563	1.03021
O75347	-0.399943	-0.0460167	-0.344667	-0.37112	-0.00151058	-0.422113	0.994022	1.07766	30.4628	0.816528	10.7857
P40227	-0.399943	-0.23029	-0.309061	-0.37112	-0.261712	-0.307753	0.994469	1.07766	0.879936	1.00425	0.987283
P63104	0.0739956	-0.366301	-0.346957	0.0454224	-0.316496	-0.36512	0.996033	1.62906	1.15736	0.950256	1.24556
P35232	-0.399943	-0.149382	-0.123469	-0.37112	-0.109843	-0.19276	0.998017	1.07766	1.35996	0.640534	1.02605
