# Supplementary material for: Systematic Insight of Resveratrol Activated SIRT1 Interactome through Proximity Labeling Strategy
Source: Antioxidants (Basel). 2022 Nov 25;11(12):2330. doi: 10.3390/antiox11122330 (PMC9774693; doi:10.3390/antiox11122330)
Supplement: Supplementary file 1 [file antioxidants-11-02330-s001.zip › Supplementary S3.xlsx]

## Sheet: S3
The intensity of proteins in 4-6 groups that p<0.05 and fold change >2
Protein IDs	Gene names	Res-4	Res-5	Res-6	CTR-4	CTR-5	CTR-6	Av(Res/CTR)	P value
O43707	ACTN4	18679000	0	17124000	28860000	49157000	49351000	0.281099	0.0280424
P09972	ALDOC	0	0	0	32740000	30935000	40048000	0	0.000242374
P55060	CSE1L	0	0	0	11620000	13375000	11750000	0	2.6707e-05
P26196	DDX6	0	0	0	11360000	13724000	15985000	0	0.000510216
P31689	DNAJA1	0	0	0	17438000	14835000	18110000	0	7.3291e-05
P29692	EEF1D	0	0	37593000	53553000	74025000	77768000	0.183071	0.0186906
Q15029	EFTUD2	0	0	0	6817300	5153900	7459900	0	0.000705965
P21333	FLNA	0	0	0	35100000	43683000	34267000	0	0.000234025
Q13283	G3BP1	0	0	0	22099000	20259000	23782000	0	2.68227e-05
P22626	HNRNPA2B1	0	0	89789000	139280000	106240000	119980000	0.245661	0.0430531
Q99729	HNRNPAB	0	0	0	11973000	13889000	14280000	0	4.74245e-05
O43390	HNRNPR	0	0	38382000	54584000	51456000	54546000	0.239012	0.0337447
P00492	HPRT1	0	0	0	18998000	15810000	20043000	0	0.000136592
P34932	HSPA4	0	0	0	18808000	17999000	17057000	0	3.76355e-06
Q9NZI8	IGF2BP1	0	0	0	22903000	29037000	24355000	0	0.000162506
P12268	IMPDH2	0	0	27153000	39836000	44982000	55604000	0.193367	0.0206228
P27816	MAP4	0	0	0	14980000	16727000	12709000	0	0.000219484
Q15691	MAPRE1	0	0	0	16038000	20650000	22424000	0	0.000491276
Q96HS1	PGAM5	0	0	0	10672000	14603000	11817000	0	0.000449608
P52209	PGD	0	0	0	18223000	20261000	21818000	0	4.23824e-05
P13797	PLS3	0	0	19904000	36546000	36687000	45596000	0.167501	0.0105746
Q15181	PPA1	0	0	0	21707000	17365000	22776000	0	0.000238569
P30153	PPP2R1A	0	0	0	8998000	12302000	9182900	0	0.000690863
P32119	PRDX2	0	0	0	29513000	23707000	32637000	0	0.000396725
P38159	RBMX	0	0	23938000	31835000	31563000	30766000	0.254216	0.0427586
P18754	RCC1	0	0	0	19876000	16937000	18802000	0	2.72171e-05
P46783	RPS10	0	0	0	38399000	24476000	42728000	0	0.00307339
P84103	SRSF3	0	0	0	27590000	26637000	32964000	0	0.000122736
P31948	STIP1	0	0	22320000	29914000	26438000	30673000	0.256478	0.0461404
P37802	TAGLN2	0	0	0	11795000	12838000	24945000	0	0.0173077
Q13263	TRIM28	0	0	0	19100000	23982000	16994000	0	0.000638412
Q14157	UBAP2L	0	0	0	9493400	11799000	9536700	0	0.000174405
P61081	UBE2M	0	0	0	15915000	20677000	23925000	0	0.000972814
Q9Y5A9	YTHDF2	0	0	0	24188000	35914000	32544000	0	0.000896163
